# Supplementary material for: Integrated gut metagenomic and muscle proteomic analysis reveals the role of dietary fermented extruded brewers’ spent grain in enhancing pork quality through the gut-muscle axis
Source: J Anim Sci Biotechnol. 2026 Jun 6;17:111. doi: 10.1186/s40104-026-01429-4 (PMC13242122; doi:10.1186/s40104-026-01429-4)
Supplement: Supplementary file 2 — Additional file 2: Table S2A. Differential proteins. Table S2B. GO annotation result of differentially expressed proteins. Table S2C. KEGG pathway enrichment analysis. [file 40104_2026_1429_MOESM2_ESM.xlsx]

## Sheet: Table S2A
Table S2A. Differential proteins
UniProt	gene_name	Fold change	Regulation	P.value
P63317	TNNC1	3.1005	up	8.65208e-10
A0A8W4F7W9	SDHA	1.4356	up	0.018339
A0A287AAI0	TNNT3	1.3368	up	0.0202778
A0A287AF07	SIRT5	1.3085	up	0.00646755
A0A286ZUP1	C1QBP	1.3005	up	0.020704
A0A8W4FIX2	SCRIB	1.2355	up	0.00816068
A0A5G2QIG5	DCTN3	1.2326	up	0.00133028
P79303	UGP2	1.2273	up	0.0156191
Q95281	RPL29	1.2182	up	0.00909683
F1S4U8	PKDCC	1.215	up	0.036545
F1SCH1	NDUFB7	1.2147	up	0.00899907
F1RIU9	CHCHD2	1.2137	up	0.0128204
A0A8W4FJY9	POGLUT3	1.2125	up	0.00652357
A0A287A5L0	PITPNM2	1.211	up	0.0159164
Q5G6V9	CFL2	1.2086	up	0.00297062
A0A5G2Q9V8	GRM8	1.2055	up	0.0330542
A0A5G2R4S5	EIF4G2	1.2039	up	0.0272669
A0A5G2R6S4	MCM8	1.2039	up	0.0381773
A0A5G2QFZ4	HDAC4	0.8256	down	0.00689151
K9IVC2	BAG5	0.8213	down	0.00348856
A0A5G2Q6L8	USP5	0.8197	down	0.0153798
A0A286ZSH0	RCSD1	0.8188	down	0.0417194
A0A5G2R020	LOC102161784	0.8175	down	0.027652
A0A287AI29	PTGR2	0.8167	down	0.0402883
Q9TSX9	PRDX6	0.8117	down	0.00581708
F1S9T0	DNAJB4	0.8098	down	0.0363787
Q712U6	ARPP19	0.8059	down	0.0123227
I3LQH7	BLVRB	0.8033	down	0.00477772
P63053	UBA52	0.8019	down	0.035576
A0A8W4FD61	MYO18B	0.8018	down	0.025273
P50578	AKR1A1	0.7945	down	0.0418303
A0A287BA09	FXN	0.7942	down	0.0440691
A0A286ZQD4	-	0.7917	down	0.0168437
P29700	AHSG	0.7873	down	0.033756
Q6RI85	PGK2	0.7854	down	0.00721181
P09571	TF	0.7843	down	0.00759989
A0A8W4F6I7	C4orf54	0.778	down	0.0364947
A0A287ACW6	USP9X	0.7744	down	0.0315673
A0A287AE63	NEDD8	0.774	down	0.0151232
A0A5G2QS58	COQ9	0.7711	down	0.0470555
A0A5G2QZT8	LMOD2	0.7708	down	0.019301
P01846	-	0.7593	down	0.035814
F1S2G3	TBCA	0.7593	down	0.0412379
P08835	ALB	0.7506	down	0.0369708
A0A5S6G7K0	SAR1A	0.7502	down	0.0376361
A0A287ARU4	SKP1	0.7405	down	0.0382937
K7GPB8	NT5DC1	0.7377	down	0.044364
A0A287A6V9	CMBL	0.7274	down	0.0112191
A0A5G2QGR8	HPX	0.7271	down	0.00920111
A0A286ZTS7	NEDD4	0.7251	down	0.0305458
A0A8X9AEN4	PKIA	0.7232	down	0.0363143
F1RN71	BLMH	0.7127	down	0.0230125
A0A5G2QAF4	BAG6	0.7058	down	0.00653447
P00819	ACYP2	0.6794	down	0.00630323
Q5PXT2	LMCD1	0.6728	down	0.0396884
A0A8W4F9K1	SRA1	0.6605	down	0.025807
A0A8W4FK79	FSTL1	0.6563	down	0.0409709
A0A5G2QF24	ZC3H18	0.6555	down	0.0469761
F1RTY6	PPID	0.6552	down	0.039807
A0A5G2QKD9	PRDX3	0.6535	down	0.0353598
A0A5G2QRX8	HRC	0.647	down	0.03582
A0A287A1R9	ALPK2	0.6346	down	0.00510492
I3LS97	PUDP	0.6337	down	0.0198464
A0A075B7J0	-	0.5966	down	0.0204289
A0A287AX77	PPP1R2	0.5225	down	0.0246259
A0A5G2RFE7	PTMA	0.4808	down	0.0276058
A0A287BLY0	SF3B2	0.3305	down	0.0488654
A0A287B3A3	IAH1	0.2468	down	0.040438
A0A287A1E1	-	0.2399	down	0.036157

## Sheet: Table S2B
Table S2B. GO annotation result of differentially expressed proteins
GO_ID	GO_Term	GO_Category	S	TS	B	TB	Rich.Factor	P.value
GO:0098556	cytoplasmic side of rough endoplasmic reticulum membrane	Cellular Component	12	69	6521	326268	0.0018	1.2335e-08
GO:0005758	mitochondrial intermembrane space	Cellular Component	4	69	266	326268	0.015	3.58126e-07
GO:0019941	modification-dependent protein catabolic process	Biological Process	2	69	10	326268	0.2	1.98129e-06
GO:0031386	protein tag activity	Molecular Function	2	69	16	326268	0.125	5.27909e-06
GO:0031625	ubiquitin protein ligase binding	Molecular Function	4	69	624	326268	0.0064	1.03793e-05
GO:0005829	cytosol	Cellular Component	2	69	27	326268	0.0741	1.54181e-05
GO:0051920	peroxiredoxin activity	Molecular Function	2	69	58	326268	0.0345	7.23028e-05
GO:0045116	protein neddylation	Biological Process	2	69	58	326268	0.0345	7.23028e-05
GO:0000122	negative regulation of transcription by RNA polymerase II	Biological Process	1	69	1	326268	1	0.000211483
GO:0001501	skeletal system development	Biological Process	1	69	1	326268	1	0.000211483
GO:0004602	glutathione peroxidase activity	Molecular Function	1	69	1	326268	1	0.000211483
GO:0016628	oxidoreductase activity, acting on the CH-CH group of donors, NAD or NADP as acceptor	Molecular Function	1	69	1	326268	1	0.000211483
GO:0001671	ATPase activator activity	Molecular Function	1	69	2	326268	0.5	0.000422921
GO:0006937	regulation of muscle contraction	Biological Process	1	69	2	326268	0.5	0.000422921
GO:0090083	regulation of inclusion body assembly	Biological Process	1	69	2	326268	0.5	0.000422921
GO:0043418	homocysteine catabolic process	Biological Process	1	69	2	326268	0.5	0.000422921
GO:0010611	regulation of cardiac muscle hypertrophy	Biological Process	1	69	2	326268	0.5	0.000422921
GO:0005504	fatty acid binding	Molecular Function	1	69	2	326268	0.5	0.000422921
GO:0042840	D-glucuronate catabolic process	Biological Process	1	69	2	326268	0.5	0.000422921
GO:0015934	large ribosomal subunit	Cellular Component	2	69	162	326268	0.0123	0.000562366
GO:0008199	ferric iron binding	Molecular Function	2	69	169	326268	0.0118	0.000611588
GO:0019788	NEDD8 transferase activity	Molecular Function	1	69	3	326268	0.3333	0.000634316
GO:0061698	protein deglutarylation	Biological Process	1	69	3	326268	0.3333	0.000634316
GO:1903981	enterobactin binding	Molecular Function	1	69	3	326268	0.3333	0.000634316
GO:0032787	monocarboxylic acid metabolic process	Biological Process	1	69	3	326268	0.3333	0.000634316
GO:0034755	iron ion transmembrane transport	Biological Process	2	69	173	326268	0.0116	0.000640619
GO:0003308	negative regulation of Wnt signaling pathway involved in heart development	Biological Process	1	69	4	326268	0.25	0.000845666
GO:0051659	maintenance of mitochondrion location	Biological Process	1	69	4	326268	0.25	0.000845666
GO:0120009	intermembrane lipid transfer	Biological Process	1	69	5	326268	0.2	0.00105697
GO:1905448	positive regulation of mitochondrial ATP synthesis coupled electron transport	Biological Process	1	69	5	326268	0.2	0.00105697
GO:1900037	regulation of cellular response to hypoxia	Biological Process	1	69	5	326268	0.2	0.00105697
GO:0030162	regulation of proteolysis	Biological Process	1	69	5	326268	0.2	0.00105697
GO:0042997	negative regulation of Golgi to plasma membrane protein transport	Biological Process	1	69	5	326268	0.2	0.00105697
GO:0061697	protein-glutaryllysine deglutarylase activity	Molecular Function	1	69	6	326268	0.1667	0.00126823
GO:0036047	peptidyl-lysine demalonylation	Biological Process	3	69	1028	326268	0.0029	0.00139959
GO:0006879	intracellular iron ion homeostasis	Biological Process	2	69	258	326268	0.0078	0.00141104
GO:0030043	actin filament fragmentation	Biological Process	1	69	7	326268	0.1429	0.00147945
GO:0051087	protein-folding chaperone binding	Molecular Function	2	69	265	326268	0.0075	0.00148738
GO:0019212	phosphatase inhibitor activity	Molecular Function	1	69	8	326268	0.125	0.00169063
GO:0003983	UTP:glucose-1-phosphate uridylyltransferase activity	Molecular Function	1	69	8	326268	0.125	0.00169063
GO:0110095	cellular detoxification of aldehyde	Biological Process	1	69	8	326268	0.125	0.00169063
GO:0004864	protein phosphatase inhibitor activity	Molecular Function	2	69	294	326268	0.0068	0.00182419
GO:0005747	mitochondrial respiratory chain complex I	Cellular Component	1	69	9	326268	0.1111	0.00190176
GO:0004032	alditol:NADP+ 1-oxidoreductase activity	Molecular Function	1	69	9	326268	0.1111	0.00190176
GO:0047941	glucuronolactone reductase activity	Molecular Function	1	69	9	326268	0.1111	0.00190176
GO:0047939	L-glucuronate reductase activity	Molecular Function	1	69	9	326268	0.1111	0.00190176
GO:0035308	negative regulation of protein dephosphorylation	Biological Process	1	69	10	326268	0.1	0.00211284
GO:0006011	UDP-glucose metabolic process	Biological Process	1	69	10	326268	0.1	0.00211284
GO:0035108	limb morphogenesis	Biological Process	1	69	10	326268	0.1	0.00211284
GO:0047655	allyl-alcohol dehydrogenase activity	Molecular Function	1	69	10	326268	0.1	0.00211284
GO:0046475	glycerophospholipid catabolic process	Biological Process	1	69	11	326268	0.0909	0.00232389
GO:0030836	positive regulation of actin filament depolymerization	Biological Process	1	69	12	326268	0.0833	0.00253488
GO:0005634	nucleus	Cellular Component	13	69	26465	326268	0.0005	0.00337065
GO:1902176	negative regulation of oxidative stress-induced intrinsic apoptotic signaling pathway	Biological Process	1	69	16	326268	0.0625	0.00337844
GO:0071492	cellular response to UV-A	Biological Process	1	69	16	326268	0.0625	0.00337844
GO:0019853	L-ascorbic acid biosynthetic process	Biological Process	1	69	17	326268	0.0588	0.00358922
GO:0004197	cysteine-type endopeptidase activity	Molecular Function	2	69	421	326268	0.0048	0.00368024
GO:0030502	negative regulation of bone mineralization	Biological Process	1	69	19	326268	0.0526	0.00401064
GO:0055013	cardiac muscle cell development	Biological Process	1	69	20	326268	0.05	0.00422129
GO:0048566	embryonic digestive tract development	Biological Process	1	69	20	326268	0.05	0.00422129
GO:0070886	positive regulation of calcineurin-NFAT signaling cascade	Biological Process	1	69	20	326268	0.05	0.00422129
GO:0004074	biliverdin reductase (NAD(P)+) activity	Molecular Function	1	69	21	326268	0.0476	0.00443189
GO:0036054	protein-malonyllysine demalonylase activity	Molecular Function	1	69	21	326268	0.0476	0.00443189
GO:0005737	cytoplasm	Cellular Component	1	69	22	326268	0.0455	0.00464245
GO:0036055	protein-succinyllysine desuccinylase activity	Molecular Function	1	69	23	326268	0.0435	0.00485296
GO:0032332	positive regulation of chondrocyte differentiation	Biological Process	1	69	23	326268	0.0435	0.00485296
GO:0003998	acylphosphatase activity	Molecular Function	1	69	24	326268	0.0417	0.00506344
GO:0042832	defense response to protozoan	Biological Process	1	69	24	326268	0.0417	0.00506344
GO:0016234	inclusion body	Cellular Component	12	69	24539	326268	0.0005	0.00508651
GO:0034979	NAD-dependent protein deacetylase activity	Molecular Function	1	69	25	326268	0.04	0.00527386
GO:0006476	protein deacetylation	Biological Process	1	69	25	326268	0.04	0.00527386
GO:0048026	positive regulation of mRNA splicing, via spliceosome	Biological Process	1	69	26	326268	0.0385	0.00548425
GO:0045332	phospholipid translocation	Biological Process	1	69	26	326268	0.0385	0.00548425
GO:0051721	protein phosphatase 2A binding	Molecular Function	1	69	26	326268	0.0385	0.00548425
GO:0045722	positive regulation of gluconeogenesis	Biological Process	1	69	26	326268	0.0385	0.00548425
GO:0016018	cyclosporin A binding	Molecular Function	1	69	26	326268	0.0385	0.00548425
GO:0034389	lipid droplet organization	Biological Process	1	69	26	326268	0.0385	0.00548425
GO:0061640	cytoskeleton-dependent cytokinesis	Biological Process	1	69	27	326268	0.037	0.00569459
GO:0046716	muscle cell cellular homeostasis	Biological Process	1	69	27	326268	0.037	0.00569459
GO:0004618	phosphoglycerate kinase activity	Molecular Function	1	69	27	326268	0.037	0.00569459
GO:0015232	heme transmembrane transporter activity	Molecular Function	1	69	27	326268	0.037	0.00569459
GO:0006511	ubiquitin-dependent protein catabolic process	Biological Process	3	69	1700	326268	0.0018	0.00572888
GO:0042167	heme catabolic process	Biological Process	1	69	28	326268	0.0357	0.00590488
GO:0000774	adenyl-nucleotide exchange factor activity	Molecular Function	1	69	28	326268	0.0357	0.00590488
GO:2000378	negative regulation of reactive oxygen species metabolic process	Biological Process	1	69	28	326268	0.0357	0.00590488
GO:0004862	cAMP-dependent protein kinase inhibitor activity	Molecular Function	1	69	28	326268	0.0357	0.00590488
GO:0046185	aldehyde catabolic process	Biological Process	1	69	28	326268	0.0357	0.00590488
GO:0005739	mitochondrion	Cellular Component	4	69	3405	326268	0.0012	0.00597759
GO:0003007	heart morphogenesis	Biological Process	1	69	29	326268	0.0345	0.00611513
GO:0047499	calcium-independent phospholipase A2 activity	Molecular Function	1	69	32	326268	0.0312	0.00674563
GO:0030314	junctional membrane complex	Cellular Component	1	69	33	326268	0.0303	0.0069557
GO:0006457	protein folding	Biological Process	2	69	593	326268	0.0034	0.00713791
GO:0030010	establishment of cell polarity	Biological Process	1	69	34	326268	0.0294	0.00716573
GO:0047184	1-acylglycerophosphocholine O-acyltransferase activity	Molecular Function	1	69	34	326268	0.0294	0.00716573
GO:0015643	toxic substance binding	Molecular Function	1	69	34	326268	0.0294	0.00716573
GO:0045070	positive regulation of viral genome replication	Biological Process	1	69	38	326268	0.0263	0.00800543
GO:0032435	negative regulation of proteasomal ubiquitin-dependent protein catabolic process	Biological Process	1	69	40	326268	0.025	0.00842501
GO:0045214	sarcomere organization	Biological Process	1	69	43	326268	0.0233	0.00905406
GO:0005654	nucleoplasm	Cellular Component	4	69	3856	326268	0.001	0.00916227
GO:0007519	skeletal muscle tissue development	Biological Process	1	69	44	326268	0.0227	0.00926366
GO:0000086	G2/M transition of mitotic cell cycle	Biological Process	1	69	45	326268	0.0222	0.00947321
GO:0010977	negative regulation of neuron projection development	Biological Process	1	69	47	326268	0.0213	0.00989218
GO:0097352	autophagosome maturation	Biological Process	1	69	47	326268	0.0213	0.00989218
GO:0097602	cullin family protein binding	Molecular Function	1	69	49	326268	0.0204	0.010311
GO:0050714	positive regulation of protein secretion	Biological Process	1	69	50	326268	0.02	0.0105203
GO:0051085	chaperone cofactor-dependent protein refolding	Biological Process	1	69	52	326268	0.0192	0.0109388
GO:0048286	lung alveolus development	Biological Process	1	69	52	326268	0.0192	0.0109388
GO:0019731	antibacterial humoral response	Biological Process	1	69	53	326268	0.0189	0.0111481
GO:0031397	negative regulation of protein ubiquitination	Biological Process	1	69	53	326268	0.0189	0.0111481
GO:0051014	actin filament severing	Biological Process	1	69	54	326268	0.0185	0.0113572
GO:0030501	positive regulation of bone mineralization	Biological Process	1	69	55	326268	0.0182	0.0115663
GO:0005759	mitochondrial matrix	Cellular Component	2	69	777	326268	0.0026	0.0119577
GO:0019726	obsolete mevaldate reductase (NADPH) activity	Molecular Function	1	69	61	326268	0.0164	0.0128201
GO:0005869	dynactin complex	Cellular Component	1	69	62	326268	0.0161	0.0130289
GO:0007023	post-chaperonin tubulin folding pathway	Biological Process	1	69	62	326268	0.0161	0.0130289
GO:0007021	tubulin complex assembly	Biological Process	1	69	63	326268	0.0159	0.0132377
GO:0030282	bone mineralization	Biological Process	1	69	65	326268	0.0154	0.0136551
GO:0043531	ADP binding	Molecular Function	1	69	66	326268	0.0152	0.0138637
GO:0005615	extracellular space	Cellular Component	4	69	4418	326268	0.0009	0.0144645
GO:0015459	potassium channel regulator activity	Molecular Function	1	69	69	326268	0.0145	0.0144894
GO:0008253	5'-nucleotidase activity	Molecular Function	1	69	69	326268	0.0145	0.0144894
GO:0010951	negative regulation of endopeptidase activity	Biological Process	1	69	70	326268	0.0143	0.0146978
GO:0009636	response to toxic substance	Biological Process	1	69	73	326268	0.0137	0.015323
GO:0016567	protein ubiquitination	Biological Process	3	69	2477	326268	0.0012	0.0157911
GO:0002181	cytoplasmic translation	Biological Process	1	69	76	326268	0.0132	0.0159477
GO:0036049	peptidyl-lysine desuccinylation	Biological Process	1	69	76	326268	0.0132	0.0159477
GO:0060021	roof of mouth development	Biological Process	1	69	77	326268	0.013	0.0161558
GO:0032508	DNA duplex unwinding	Biological Process	1	69	81	326268	0.0123	0.016988
GO:0009267	cellular response to starvation	Biological Process	1	69	83	326268	0.012	0.0174039
GO:1990002	methylglyoxal reductase (NADPH-dependent, acetol producing)	Molecular Function	1	69	90	326268	0.0111	0.018858
GO:0006469	negative regulation of protein kinase activity	Biological Process	1	69	90	326268	0.0111	0.018858
GO:0051694	pointed-end actin filament capping	Biological Process	1	69	92	326268	0.0109	0.019273
GO:0022627	cytosolic small ribosomal subunit	Cellular Component	1	69	93	326268	0.0108	0.0194805
GO:0050727	regulation of inflammatory response	Biological Process	1	69	97	326268	0.0103	0.0203099
GO:0005523	tropomyosin binding	Molecular Function	1	69	99	326268	0.0101	0.0207244
GO:0050766	positive regulation of phagocytosis	Biological Process	1	69	101	326268	0.0099	0.0211387
GO:0051879	Hsp90 protein binding	Molecular Function	1	69	101	326268	0.0099	0.0211387
GO:0035264	multicellular organism growth	Biological Process	1	69	102	326268	0.0098	0.0213457
GO:0016579	protein deubiquitination	Biological Process	2	69	1064	326268	0.0019	0.0215781
GO:0048471	perinuclear region of cytoplasm	Cellular Component	2	69	1066	326268	0.0019	0.0216535
GO:0018108	peptidyl-tyrosine phosphorylation	Biological Process	1	69	104	326268	0.0096	0.0217598
GO:0034599	cellular response to oxidative stress	Biological Process	1	69	106	326268	0.0094	0.0221736
GO:0047956	glycerol dehydrogenase [NADP+] activity	Molecular Function	1	69	106	326268	0.0094	0.0221736
GO:0048487	beta-tubulin binding	Molecular Function	1	69	110	326268	0.0091	0.0230008
GO:0015631	tubulin binding	Molecular Function	1	69	112	326268	0.0089	0.0234141
GO:0065003	protein-containing complex assembly	Biological Process	1	69	115	326268	0.0087	0.0240338
GO:0008104	protein localization	Biological Process	1	69	116	326268	0.0086	0.0242403
GO:0006826	iron ion transport	Biological Process	1	69	120	326268	0.0083	0.0250657
GO:0050830	defense response to Gram-positive bacterium	Biological Process	1	69	120	326268	0.0083	0.0250657
GO:0032981	mitochondrial respiratory chain complex I assembly	Biological Process	1	69	125	326268	0.008	0.0260966
GO:0061077	chaperone-mediated protein folding	Biological Process	1	69	129	326268	0.0078	0.0269205
GO:0042602	riboflavin reductase (NADPH) activity	Molecular Function	1	69	130	326268	0.0077	0.0271264
GO:0043666	regulation of phosphoprotein phosphatase activity	Biological Process	1	69	135	326268	0.0074	0.0281551
GO:0004623	phospholipase A2 activity	Molecular Function	1	69	138	326268	0.0072	0.0287718
GO:0016363	nuclear matrix	Cellular Component	1	69	140	326268	0.0071	0.0291827
GO:0019005	SCF ubiquitin ligase complex	Cellular Component	1	69	143	326268	0.007	0.0297988
GO:0005978	glycogen biosynthetic process	Biological Process	1	69	147	326268	0.0068	0.0306196
GO:1905223	epicardium morphogenesis	Biological Process	1	69	149	326268	0.0067	0.0310298
GO:0004843	cysteine-type deubiquitinase activity	Molecular Function	2	69	1299	326268	0.0015	0.0311673
GO:0006953	acute-phase response	Biological Process	1	69	163	326268	0.0061	0.0338961
GO:0140297	DNA-binding transcription factor binding	Molecular Function	1	69	166	326268	0.006	0.0345092
GO:0006094	gluconeogenesis	Biological Process	1	69	167	326268	0.006	0.0347135
GO:0000278	mitotic cell cycle	Biological Process	1	69	168	326268	0.006	0.0349177
GO:0031146	SCF-dependent proteasomal ubiquitin-dependent protein catabolic process	Biological Process	1	69	168	326268	0.006	0.0349177
GO:0006744	ubiquinone biosynthetic process	Biological Process	1	69	175	326268	0.0057	0.0363463
GO:0045454	cell redox homeostasis	Biological Process	1	69	180	326268	0.0056	0.0373654
GO:0030374	nuclear receptor coactivator activity	Molecular Function	1	69	191	326268	0.0052	0.0396036
GO:0007030	Golgi organization	Biological Process	1	69	193	326268	0.0052	0.0400101
GO:0004866	endopeptidase inhibitor activity	Molecular Function	1	69	199	326268	0.005	0.0412283
GO:0019888	protein phosphatase regulator activity	Molecular Function	1	69	206	326268	0.0049	0.0426476
GO:0002376	immune system process	Biological Process	1	69	207	326268	0.0048	0.0428502
GO:0035686	sperm fibrous sheath	Cellular Component	1	69	207	326268	0.0048	0.0428502
GO:0005548	phospholipid transporter activity	Molecular Function	1	69	207	326268	0.0048	0.0428502
GO:0036094	small molecule binding	Molecular Function	1	69	209	326268	0.0048	0.0432552
GO:0005861	troponin complex	Cellular Component	1	69	216	326268	0.0046	0.0446716
GO:0030042	actin filament depolymerization	Biological Process	1	69	216	326268	0.0046	0.0446716
GO:0050821	protein stabilization	Biological Process	1	69	235	326268	0.0043	0.0485056
GO:0016226	iron-sulfur cluster assembly	Biological Process	1	69	237	326268	0.0042	0.0489083
GO:0070403	NAD+ binding	Molecular Function	1	69	238	326268	0.0042	0.0491096
			s

## Sheet: Table S2C
Table S2C. KEGG pathway enrichment analysis
Pathway_ID	KEGG_Level_1	KEGG_Level_2	Pathway_Name	S	TS	B	TB	Rich.Factor	P.value	Sig.Sign.P
ssc01230	Metabolism	Global and overview maps	Biosynthesis of amino acids	2	10	23	7818	0.087	0.00367283	**
ssc00480	Metabolism	Metabolism of other amino acids	Glutathione metabolism	2	10	70	7818	0.0286	0.0139515	*
ssc04152	Environmental Information Processing	Signal transduction	AMPK signaling pathway	6	10	1500	7818	0.004	0.0400102	*
ssc03320	Organismal Systems	Endocrine system	PPAR signaling pathway	1	10	8	7818	0.125	0.0430301	*
ssc04810	Cellular Processes	Cell motility	Regulation of actin cytoskeleton	2	10	132	7818	0.0152	0.0480584	*
ssc00053	Environmental Information Processing	Signal transduction	PI3K-Akt signaling pathway	2	10	168	7818	0.0119	0.0536899	ns
ssc01240	Metabolism	Global and overview maps	Biosynthesis of cofactors	1	10	22	7818	0.0455	0.054907	ns
ssc00500	Metabolism	Carbohydrate metabolism	Starch and sucrose metabolism	1	10	24	7818	0.0417	0.0670009	ns
ssc00052	Metabolism	Carbohydrate metabolism	Galactose metabolism	1	10	29	7818	0.0345	0.0682026	ns
ssc03010	Genetic Information Processing	Translation	Ribosome	2	10	285	7818	0.007	0.0748747	ns
ssc00860	Metabolism	Metabolism of cofactors and vitamins	Porphyrin metabolism	1	10	40	7818	0.025	0.0753836	ns
ssc05171	Human Diseases	Infectious disease: viral	Coronavirus disease - COVID-19	2	10	288	7818	0.0069	0.0753836	ns
ssc00620	Metabolism	Carbohydrate metabolism	Pyruvate metabolism	1	10	43	7818	0.0233	0.0931187	ns
ssc01250	Metabolism	Global and overview maps	Biosynthesis of nucleotide sugars	1	10	44	7818	0.0227	0.098962	ns
ssc00520	Metabolism	Carbohydrate metabolism	Amino sugar and nucleotide sugar metabolism	1	10	54	7818	0.0185	0.117434	ns
ssc00010	Metabolism	Carbohydrate metabolism	Glycolysis / Gluconeogenesis	1	10	55	7818	0.0182	0.135564	ns
ssc05012	Human Diseases	Neurodegenerative disease	Parkinson disease	2	10	361	7818	0.0055	0.138925	ns
ssc04918	Organismal Systems	Endocrine system	Thyroid hormone synthesis	1	10	61	7818	0.0164	0.141245	ns
ssc00561	Metabolism	Lipid metabolism	Glycerolipid metabolism	1	10	61	7818	0.0164	0.144502	ns
ssc04666	Organismal Systems	Immune system	Fc gamma R-mediated phagocytosis	1	10	76	7818	0.0132	0.150047	ns
ssc00040	Metabolism	Carbohydrate metabolism	Pentose and glucuronate interconversions	1	10	81	7818	0.0123	0.170821	ns
ssc05133	Human Diseases	Infectious disease: bacterial	Pertussis	1	10	97	7818	0.0103	0.182639	ns
ssc04137	Cellular Processes	Transport and catabolism	Mitophagy - animal	1	10	113	7818	0.0088	0.205821	ns
ssc04066	Environmental Information Processing	Signal transduction	HIF-1 signaling pathway	1	10	116	7818	0.0086	0.224345	ns
ssc05022	Human Diseases	Neurodegenerative disease	Pathways of neurodegeneration - multiple diseases	2	10	524	7818	0.0038	0.226379	ns
ssc01200	Metabolism	Global and overview maps	Carbon metabolism	1	10	121	7818	0.0083	0.238483	ns
ssc04120	Genetic Information Processing	Folding, sorting and degradation	Ubiquitin mediated proteolysis	1	10	126	7818	0.0079	0.254357	ns
ssc04360	Organismal Systems	Development and regeneration	Axon guidance	1	10	145	7818	0.0069	0.264126	ns
ssc04723	Organismal Systems	Nervous system	Retrograde endocannabinoid signaling	1	10	156	7818	0.0064	0.284268	ns
ssc04140	Cellular Processes	Transport and catabolism	Autophagy - animal	1	10	178	7818	0.0056	0.300208	ns
ssc05208	Human Diseases	Cancer: overview	Chemical carcinogenesis - reactive oxygen species	1	10	196	7818	0.0051	0.371857	ns
ssc00190	Metabolism	Energy metabolism	Oxidative phosphorylation	1	10	198	7818	0.0051	0.38932	ns
ssc04932	Human Diseases	Endocrine and metabolic disease	Non-alcoholic fatty liver disease	1	10	210	7818	0.0048	0.417457	ns
ssc05167	Human Diseases	Infectious disease: viral	Kaposi sarcoma-associated herpesvirus infection	1	10	226	7818	0.0044	0.453405	ns
ssc05170	Human Diseases	Infectious disease: viral	Human immunodeficiency virus 1 infection	1	10	236	7818	0.0042	0.460295	ns
ssc05415	Human Diseases	Cardiovascular disease	Diabetic cardiomyopathy	1	10	257	7818	0.0039	0.476501	ns
ssc04714	Organismal Systems	Environmental adaptation	Thermogenesis	1	10	274	7818	0.0036	0.50912	ns
ssc05020	Human Diseases	Neurodegenerative disease	Prion disease	1	10	355	7818	0.0028	0.51003	ns
ssc05016	Human Diseases	Neurodegenerative disease	Huntington disease	1	10	376	7818	0.0027	0.550058	ns
ssc05014	Human Diseases	Neurodegenerative disease	Amyotrophic lateral sclerosis	1	10	411	7818	0.0024	0.585369	ns
