# Supplementary material for: Integrated gut metagenomic and muscle proteomic analysis reveals the role of dietary fermented extruded brewers’ spent grain in enhancing pork quality through the gut-muscle axis
Source: J Anim Sci Biotechnol. 2026 Jun 6;17:111. doi: 10.1186/s40104-026-01429-4 (PMC13242122; doi:10.1186/s40104-026-01429-4)
Supplement: Supplementary file 3 — Additional file 3: Table S3A. Relative abundance at the bacterial phylum levels. Table S3B. Relative abundance at the bacterial genus levels. [file 40104_2026_1429_MOESM3_ESM.xlsx]

## Sheet: Table S3A
Table S3A. Relative abundance at the bacterial phylum levels (%)
Phylum	Control_1	Control_2	Control_3	Control_4	Control_5	Control_6	FEBSG_1	FEBSG_2	FEBSG_3	FEBSG_4	FEBSG_5	FEBSG_6
p__Firmicutes	41.8182	40.1943	42.2529	40.2833	39.7032	40.4724	43.6322	44.2303	43.9022	44.2718	45.5312	44.1939
p__Bacteroidetes	8.62789	9.77697	11.5017	11.3287	10.3377	8.08185	13.4129	11.6584	13.067	12.4941	11.4735	11.3613
p__Pseudomonadota	5.3141	4.46642	4.82426	5.88375	7.49865	5.86331	7.51582	5.93004	6.66018	7.88451	7.89182	6.44783
p__Actinomycetota	2.59134	1.06604	1.33997	1.17655	1.53819	1.58897	3.56872	3.91391	3.96779	3.79365	3.36905	3.44148
p__Spirochaetota	1.13558	2.12849	1.52925	1.25309	1.02469	0.79948	1.10245	1.13618	0.955266	1.79468	1.43903	0.939283
p__Lentisphaerota	0.993295	0.990352	0.910372	0.881393	0.959927	0.99738	0.972651	0.951691	1.0212	1.00894	1.00584	0.99123
p__Mycoplasmatota	0.414618	0.499002	0.435866	0.502393	0.542355	0.62889	0.450831	0.449701	0.388564	0.459088	0.402563	0.416745
p__Euryarchaeota	0.307835	0.614167	0.299218	0.622539	0.402224	0.578708	0.539798	0.373402	0.284307	0.385393	0.396673	0.343357
p__Thermodesulfobacteriota	0.187998	0.162509	0.153744	0.191478	0.175412	0.275508	0.238825	0.170688	0.190019	0.184109	0.162541	0.171707
p__Verrucomicrobiota	0.133994	0.153362	0.226456	0.118038	0.131274	0.158338	0.14046	0.142382	0.130791	0.133903	0.382163	0.125417
p__Campylobacterota	0.0995463	0.0967826	0.141168	0.104533	0.105387	0.0918072	0.105615	0.127658	0.229706	0.414907	0.145868	0.085897
p__Chlamydiota	0.0992263	0.0797837	0.0790132	0.288409	0.130997	0.143644	0.0998517	0.104822	0.0948327	0.324777	0.10251	0.139377
p__Fibrobacterota	0.10902	0.100453	0.101211	0.101733	0.077496	0.0679147	0.0883197	0.0991223	0.0930561	0.127176	0.0937229	0.0844701
p__Candidatus_Saccharibacteria	0.0448641	0.0465925	0.0536911	0.0682597	0.0753897	0.110692	0.0505312	0.072621	0.0517152	0.0559713	0.047855	0.0433429
p__Uroviricota	0.0501057	0.0677841	0.0472341	0.0487904	0.0550888	0.0680432	0.0553679	0.0438659	0.0491209	0.0418632	0.0547393	0.0576715
p__Fusobacteriota	0.0463972	0.0425133	0.0484504	0.0463336	0.0480644	0.0522608	0.0520084	0.04994	0.045011	0.0506954	0.0587589	0.0462788
p__Chloroflexota	0.0375324	0.0477312	0.0412581	0.0395308	0.0398861	0.0480333	0.0427692	0.0430039	0.0427533	0.041767	0.0475843	0.0412423
p__Planctomycetota	0.0392992	0.0424754	0.031217	0.0276071	0.0313906	0.0344234	0.0443065	0.0307307	0.0326055	0.030195	0.0351271	0.0318266
p__Synergistota	0.0321041	0.0378826	0.0332538	0.0292974	0.0292422	0.0283783	0.0457276	0.0370276	0.0272802	0.0340287	0.0368253	0.0325369
p__Candidatus_Melainabacteria	0.0248436	0.0223803	0.0221066	0.0271493	0.0247099	0.0255927	0.0242783	0.0232492	0.0215821	0.029585	0.0255319	0.0213087
Others	37.8922	39.364	35.9276	36.9771	37.0688	39.8844	27.8166	30.4112	28.745	26.4389	27.2971	30.9839

## Sheet: Table S3B
Table S3B. Relative abundance at the bacterial genus levels (%)
Genus	Control_1	Control_2	Control_3	Control_4	Control_5	Control_6	FEBSG_1	FEBSG_2	FEBSG_3	FEBSG_4	FEBSG_5	FEBSG_6
g__Clostridium	8.4206	9.05756	8.30478	8.53944	8.90986	10.7579	15.9546	14.7389	14.8912	15.1498	15.1228	14.7267
g__Prevotella	3.70481	3.43886	3.492	3.52032	2.8567	2.29526	7.46537	6.61544	7.33989	6.9886	6.22661	6.79418
g__Roseburia	1.87144	1.68712	1.89569	1.76529	2.1202	3.45263	1.61456	1.68735	1.95789	2.50137	2.26627	2.32237
g__Oscillibacter	2.24301	1.76131	1.81937	1.8083	1.64491	1.44857	1.97697	2.24182	1.88974	1.82271	1.9491	1.98431
g__Ruminococcus	1.54319	1.69559	1.67048	1.53097	1.74893	1.80388	2.48503	2.45537	2.44778	2.45613	2.54003	2.63498
g__Bartonella	1.77541	1.33319	1.99049	1.88517	1.68035	1.25124	2.2682	3.90946	2.01401	2.06065	2.12619	2.74276
g__Eubacterium	1.55811	1.33282	1.76572	1.75065	1.49788	1.57657	1.38037	1.54706	1.6657	1.80122	1.86815	1.61963
g__Streptococcus	1.15133	0.785262	2.88053	1.54148	1.01621	1.26018	0.423789	1.06293	0.673736	1.0924	1.09221	2.23594
g__Treponema	0.894765	1.87324	1.27403	0.994788	0.796715	0.626229	0.871716	0.890252	0.75243	1.53433	1.20346	0.726438
g__Phascolarctobacterium	1.34038	0.713163	0.81918	0.780202	1.03424	0.573307	0.932507	1.06773	0.955717	0.965596	0.730789	1.10649
g__Segatella	0.889676	0.702049	0.765438	1.01257	1.02404	1.02802	0.943288	0.847633	0.879357	1.05459	0.701632	0.945497
g__Blautia	0.901753	0.828743	0.880153	0.834912	0.831008	0.906379	0.814743	0.824872	0.863782	0.880999	0.910363	0.969684
g__Faecalibacterium	0.811211	0.827841	0.850035	0.873543	0.838064	0.812395	1.18442	1.29943	1.23854	1.36612	1.18997	1.3438
g__Lactobacillus	1.0791	0.829321	0.636356	0.825763	0.58572	0.58062	1.02457	1.07924	1.26917	1.0495	0.944425	2.01419
g__Pseudoflavonifractor	0.634476	0.632803	0.768878	0.562508	0.750279	0.834229	0.578143	0.804754	0.652577	0.573884	0.646402	0.586902
g__Escherichia	1.10447	0.380687	0.529656	0.441994	0.567939	0.638053	0.61394	0.796237	0.835222	0.551068	0.546081	0.60751
g__Gemmiger	0.490098	0.465537	0.501347	0.439017	0.511217	0.492675	0.461748	0.510045	0.594775	0.517098	0.456652	0.515463
g__Faecalicatena	0.475709	0.496709	0.485198	0.478623	0.432587	0.449581	0.469719	0.467484	0.50353	0.463975	0.482663	0.58576
g__Dorea	0.451537	0.430838	0.41945	0.395928	0.430979	0.508259	0.423898	0.41767	0.444809	0.459209	0.450414	0.434822
g__Parabacteroides	0.393537	0.613959	0.471043	0.429818	0.33764	0.270781	0.439236	0.462104	0.478957	0.44184	0.497221	0.395261
Others	68.2654	70.1134	67.7802	69.5887	70.3845	68.4332	57.6782	56.2792	57.6562	56.2739	58.0535	54.7022
